# Supplementary material for: Use of benzodiazepines is the risk factor for infection in patients aged 80 years or older with diffuse large B-cell lymphoma: A single-institution retrospective study
Source: PLoS One. 2022 Jun 10;17(6):e0269362. doi: 10.1371/journal.pone.0269362 (PMC9187058; doi:10.1371/journal.pone.0269362)
Supplement: S1 Raw data — (XLSX) [file pone.0269362.s002.xlsx]

## Sheet: Sheet1
Age	Sex(1:male 0:female)	Height(cm)	Weight(kg)	Body surface area(㎡)	BMI(kg/㎡)	ECOG PS	Ann Arbor stage	Number of extranodal disease	Bone marrow infiltration(1:Y, 0:N)	Central nervous system infiltration(1:Y, 0:N)	NCCN-IPI	Number of comcomitant medication	Antihypertensive drugs (1:Y, 0:N)	Antidiabetic drugs (1:Y, 0:N)	Lipid-lowering drugs (1:Y, 0:N)	Anticoagulant and antiplatelet drugs (1:Y, 0:N)	Antiulcer drugs (1:Y, 0:N)	Hypnotic drugs (1:Y, 0:N)	Benzodiazepines (1:Y, 0:N)	Anti-osteoporosis drugs (1:Y, 0:N)	CCI	Chemotherapy regimen (1: CHOP, 2: R-CHOP, 3: COP, 4: R-COP, 5: CHP, 6: R-CHP, 7: R-HOP)	Rituximab RDI(%)	Cyclophosphamide RDI(%)	Doxorubicin RDI(%)	Vincristine RDI(%)	Prednisolone(mg/day)	Number of neutrophil(10^3/μL)	Number of platelet(10^4/μL)	LDH(U/L)	Albumin(g/dL)	Infection (1:Y, 0:N)
80	1	167	59.8	1.67084	21.4421	1	1	0	0	0	3	2	1	0	0	0	0	0	0	0	2	1	0	79.8004	80.1994	68.4003	65	2.31	19.9	170	3.6	0
80	0	143.8	41.8	1.28748	20.2143	1	3	0	0	0	4	6	1	0	1	1	1	0	0	0	2	2	108.739	81.5545	81.5545	81.5545	45	2.442	18.2	176	3.6	1
80	1	167.2	50.6	1.55767	18.1	0	4	2	0	0	5	2	0	0	1	0	1	0	0	0	2	1	0	67.4082	67.4082	60.1859	60	4.814	23.5	193	3.4	0
80	1	151	58	1.53314	25.4375	1	2	0	0	0	3	12	1	0	1	1	1	0	0	0	2	1	0	73.7169	73.7169	65.8186	60	2.795	15.6	167	4.1	1
80	1	162	55.1	1.57853	20.9953	2	3	0	0	0	6	2	1	0	0	0	0	0	0	0	2	1	0	44.3449	44.3449	31.6749	50	4.661	21.3	403	3.9	1
81	0	138.2	42.7	1.26231	22.3569	1	2	1	0	0	4	6	1	0	0	0	0	1	1	0	4	1	0	74.6106	75.6189	70.2175	50	4.526	20.3	180	3.7	1
81	1	160	45.9	1.44752	17.9297	4	1	0	0	0	4	1	0	0	0	0	0	0	0	0	5	1	0	38.6869	29.0152	34.5419	0	4.95	17.5	165	2.1	0
81	1	160	57.7	1.59534	22.5391	2	2	2	0	0	6	7	1	0	0	0	1	1	1	0	2	1	0	77.7264	77.7264	69.3986	60	4.187	15.1	303	3.8	1
81	0	141	33.05	1.14868	16.6239	3	2	0	0	0	4	4	0	0	0	0	0	0	0	0	2	1	0	65.0023	57.4574	68.4017	44	4.071	17.7	161	2.5	0
80	0	145	45	1.33651	21.4031	2	2	0	0	0	5	11	1	0	1	1	1	0	0	1	4	3	0	76.1819	0	67.8495	54	2.46	20.2	243	4.3	0
82	0	148	44.6	1.35137	20.3616	2	4	0	0	0	7	9	1	0	0	1	1	1	1	0	2	1	0	65.4308	65.4308	58.4204	50	2.774	13	3000	3.2	1
82	0	141.9	54.6	1.42843	27.1161	2	2	0	0	0	5	0	0	0	0	0	0	0	0	0	6	1	0	52.7743	45.2351	40.3885	50	5.04	12	348	3.8	0
82	1	168	54.6	1.61444	19.3452	2	4	0	1	0	7	2	0	0	0	0	0	0	0	0	4	1	0	74.3291	74.3291	66.3653	60	8.8	22.1	890	3	1
82	0	152	69.5	1.66359	30.0814	3	2	0	0	0	4	9	1	0	1	0	0	1	1	1	2	1	0	56.1035	22.4414	40.074	50	3.894	20.3	211	3.4	1
83	0	136.8	43.5	1.26295	23.2443	1	4	0	1	0	5	7	1	0	0	1	1	0	0	0	4	1	0	60.4644	75.5805	64.7833	60	3.12	20.8	603	4	0
83	0	136.9	35	1.15209	18.675	3	2	0	0	0	4	5	1	0	0	0	1	1	1	0	2	1	0	83.3266	83.3266	61.9989	50	3.4	26.9	221	3	0
83	0	133.4	30.05	1.05971	16.8862	2	4	0	0	0	6	9	0	0	0	0	1	1	1	1	4	1	0	75.4921	75.4921	67.4037	40	3.978	13.7	321	3.6	1
85	1	161	49	1.49502	18.9036	1	1	0	0	0	3	2	0	0	0	0	0	0	0	0	2	1	0	51.0785	51.0785	45.6058	50	1.98	10.1	197	4.1	0
85	1	156.7	49.5	1.47231	20.1589	0	1	0	0	0	4	3	0	0	0	0	1	0	0	0	2	3	0	63.3925	0	45.2804	40	1.456	15.6	232	4.7	0
87	0	145	53.4	1.43735	25.3983	1	2	0	0	0	3	1	1	0	0	0	0	0	0	0	2	1	0	69.5724	69.5724	69.5724	55	3.844	12.8	180	3.4	0
87	0	138	31.3	1.10506	16.4356	3	2	2	0	0	6	3	1	0	0	0	0	1	1	0	2	1	0	72.3944	72.3944	64.6379	40	12.512	28.9	293	1.8	1
88	0	145	39.05	1.25834	18.5731	3	1	2	0	0	6	1	0	0	0	0	0	0	0	0	4	1	0	74.172	74.172	66.225	40	4.624	27.5	223	3.9	0
83	0	150	55.61	1.49873	24.7156	4	4	0	0	0	6	9	1	0	1	0	0	0	0	0	4	4	71.1715	66.7233	0	66.7233	0	3.102	3.4	380	2.5	1
85	1	157.5	51.65	1.5047	20.8214	0	1	0	0	0	3	9	1	1	0	1	1	0	0	0	5	3	0	63.4376	0	67.9689	45	2.795	14.5	184	3.7	0
80	0	148	48	1.39423	21.9138	1	2	0	0	0	3	5	1	0	1	1	1	0	0	0	4	3	0	76.6798	0	68.4641	60	3.854	14.4	164	3.9	1
82	0	149	40	1.29659	18.0172	1	2	0	0	0	3	5	0	0	0	0	1	1	1	0	2	2	119.973	80.2105	77.1255	71.6166	50	1.856	15.5	163	4.2	0
84	1	158	55.25	1.55197	22.1319	4	4	0	1	0	7	6	1	0	0	0	0	0	0	0	3	7	103.095	0	47.0649	42.0223	30	9.72	18	827	3	0
85	0	139.2	60	1.46629	30.9651	2	3	0	0	0	5	4	1	0	0	0	1	1	1	0	2	2	112.565	49.8153	49.8153	44.4779	60	4.209	23.9	186	3.6	1
87	1	155	40.8	1.34551	16.9823	3	2	0	0	0	5	1	0	0	0	0	0	0	0	0	2	2	99.0949	49.5475	74.3212	69.0125	50	3.224	18.9	406	2.8	1
90	0	147	42.3	1.31482	19.5752	1	4	2	0	0	7	4	1	0	1	1	1	0	0	0	4	4	0	58.8167	0	70.6235	50	0.28	21.7	749	3.1	0
80	0	145	38.6	1.25215	18.3591	2	2	0	0	0	5	7	1	0	0	0	0	1	1	1	2	2	100.094	79.8624	79.8624	68.4535	50	3.382	16	480	3.4	0
81	0	151.2	44.7	1.3738	19.5526	1	4	4	0	0	6	5	0	0	0	0	0	1	1	1	2	2	112.882	55.5859	55.5859	49.6303	20	7.998	27.9	535	3.6	0
82	0	144.5	43.9	1.31922	21.0247	1	3	0	0	0	5	0	0	0	0	0	0	0	0	0	4	5	0	72.3567	72.3567	0	50	2.38	26.2	548	3.2	0
83	1	158	58	1.58434	23.2335	4	4	2	0	1	7	7	1	0	0	0	1	0	0	0	2	2	100.988	54.7019	50.4941	45.084	50	10.368	29.6	521	3.1	1
84	0	142	38.9	1.23738	19.2918	2	4	3	1	0	7	13	1	1	0	0	1	1	1	1	3	2	94.5365	61.7139	61.7139	55.1017	10	10.935	17.8	418	2.8	0
80	0	143.5	39	1.24821	18.9392	1	4	3	0	0	6	4	1	0	0	0	0	1	1	0	2	4	95.7107	58.5187	0	62.6987	50	3.108	32.2	485	3.2	1
80	1	166	60.4	1.67065	21.919	1	3	0	0	0	5	5	1	0	0	0	1	1	1	0	8	2	78.8703	50.2798	50.2798	50.2798	65	5.226	24.8	251	3.5	0
80	0	159	39.1	1.34603	15.4662	2	4	2	0	0	7	5	0	0	1	1	0	0	0	0	3	2	99.0568	61.4603	56.7325	65.8503	40	4.524	13.3	328	4.2	0
81	0	153	42.4	1.35487	18.1127	1	3	2	0	0	6	8	1	0	1	1	1	0	0	1	2	4	98.4103	67.3897	0	67.3897	50	2.32	27.9	225	3.5	0
81	1	168	56.2	1.63438	19.9121	0	4	2	0	0	5	4	0	0	0	0	0	0	0	0	2	6	85.6593	63.3134	55.8648	0	60	2.574	16.9	162	3.6	0
83	1	155	56.7	1.5475	23.6004	2	4	2	0	0	7	4	1	0	0	0	0	0	0	0	2	2	99.9464	77.3096	76.4872	88.1189	60	4.5	40.4	249	2.9	0
85	0	142	43.7	1.30011	21.6723	3	4	0	0	0	6	3	0	0	0	1	0	1	1	0	2	4	95.7184	76.3572	0	68.1761	50	5.11	37.2	280	2.6	0
86	0	145.5	52.6	1.43173	24.8462	0	3	0	0	0	4	12	1	0	0	1	1	0	0	1	4	2	69.5352	69.8456	55.8765	69.8456	60	2.332	15.4	199	4.2	0
90	0	145	42.3	1.30183	20.1189	2	4	3	0	0	6	10	1	0	1	1	1	1	1	1	4	3	0	80.656	0	74.8948	50	3.404	16.1	164	3.6	1
80	0	143	36.6	1.21189	17.8982	1	2	0	0	0	4	9	1	0	1	0	0	0	0	0	4	2	88.0165	55.0103	74.264	70.7276	60	3.835	18.6	402	4	0
81	1	170.3	55.9	1.64682	19.2745	2	1	0	0	0	4	7	1	1	1	1	0	0	0	0	3	2	94.458	58.8546	58.8546	59.5552	60	3.969	25.3	131	3.2	0
83	0	148	56.6	1.49539	25.84	2	4	1	1	0	8	3	0	0	0	0	1	0	0	0	2	1	0	53.4979	46.8107	47.766	60	3.36	16.2	686	3.4	0
84	0	149.5	42.5	1.33366	19.0154	1	1	0	0	0	3	4	1	0	0	0	1	0	0	0	2	2	99.9752	57.2585	57.2585	56.236	50	1.591	17.6	203	3.8	0
85	0	155	48	1.44173	19.9792	2	3	0	0	0	6	8	1	0	1	1	0	1	0	0	4	2	107.563	38.8422	33.874	33.874	50	4.864	18.3	352	3.7	1
91	0	141.5	38.65	1.23084	19.3035	3	4	0	0	0	6	10	1	0	1	1	1	0	0	1	4	4	99.6606	79.6201	0	73.1205	50	10.112	27.7	312	3.1	0
82	1	160.1	54.2	1.55417	21.1454	2	4	2	0	0	8	8	1	0	0	0	1	0	0	0	2	2	0	62.3631	62.3631	57.1661	60	2.665	14.6	1064	3.2	0
82	0	144.5	37.1	1.22816	17.768	2	4	2	1	0	8	4	1	1	0	0	0	0	0	1	3	4	93.22	52.4362	0	48.8536	100	7.917	22.8	966	3.1	0
83	0	156	49.7	1.47005	20.4224	1	2	1	0	0	4	2	1	0	1	0	0	0	0	0	9	2	114.282	76.1877	75.3219	64.9327	55	2.948	22	165	5.2	0
83	0	149.6	37.6	1.26662	16.8006	1	2	0	0	0	4	3	1	0	1	0	0	0	0	1	9	1	0	75.3616	75.3616	75.3616	60	7.917	43.8	288	3.5	0
88	0	147	51.6	1.4307	23.8789	3	2	0	0	0	6	5	1	0	0	0	0	0	0	0	2	4	110.4	77.2535	0	77.2535	60	8.64	19.2	884	3.2	0
81	0	142.4	49.5	1.37363	24.411	1	4	2	1	0	5	6	1	0	1	1	0	0	0	1	4	2	94.2195	71.8294	72.8001	72.8001	50	3.3074	22.5	214	3.6	0
82	1	165.2	54.1	1.58867	19.8234	0	3	0	0	0	4	2	0	0	0	0	0	0	0	0	2	2	88.1243	49.0431	45.9779	41.0517	65	2.849	22	170	3.4	0
83	1	164	61	1.663	22.68	1	4	0	1	0	4	1	0	0	0	0	0	0	0	0	4	2	106.339	65.8839	65.8839	64.7074	0	2.652	15.5	186	3.9	0
83	1	151.9	50	1.44563	21.6698	1	1	0	0	0	3	4	0	0	1	0	0	0	0	0	2	2	105.882	80.7028	80.7028	80.7028	70	2.508	15.1	152	4.1	0
83	0	145	61.7	1.52837	29.346	3	4	2	1	0	7	0	0	0	0	0	0	0	0	0	4	2	81.4228	52.8465	52.8465	52.8465	33	6.23	26.9	387	3.4	1
83	1	162.5	55	1.58084	20.8284	2	1	0	0	0	4	7	1	0	1	0	1	1	1	0	3	2	83.3508	42.5089	42.5089	37.9544	60	4.189	26.4	188	2.8	0
84	1	153	45.6	1.39742	19.4797	4	3	0	0	0	6	10	1	0	1	1	0	0	0	0	4	4	108.918	75.1383	0	101.973	60	8.528	19.2	245	2.5	0
85	0	154	49	1.44761	20.6612	1	2	4	0	0	5	12	1	1	1	1	1	0	0	0	6	2	92.8426	52.7515	50.1139	47.0995	40	10.8942	31.4	340	3.4	0
86	0	148.4	73.5	1.67428	33.3749	2	3	4	0	0	7	6	1	1	1	1	0	0	0	0	9	2	89.1926	54.5335	54.5335	54.5335	80	3.64	36	347	3.4	0
81	0	150	68.75	1.64011	30.5556	2	3	0	0	0	6	15	1	0	1	1	1	0	0	0	8	2	106.809	47.724	46.56	45.7286	60	3.906	43.6	330	3	0
